# Supplementary material for: Evaluating MINFLUX experimental performance in silico
Source: Nat Commun. 2025 Dec 6;17:246. doi: 10.1038/s41467-025-66952-w (PMC12783130; doi:10.1038/s41467-025-66952-w)
Supplement: Supplementary file 3 — Supplementary Software [file 41467_2025_66952_MOESM3_ESM.zip]

Archive with 4 entries (4 files):
- SimuFLUX_estimators.pdf
- __MACOSX/._SimuFLUX_estimators.pdf
- SimuFLUX_estimators.nb
- __MACOSX/._SimuFLUX_estimators.nb
